# Supplementary material for: Diverse, Novel Mycoviruses From the Virome of a Hypovirulent Sclerotium rolfsii Strain
Source: Front Plant Sci. 2018 Nov 27;9:1738. doi: 10.3389/fpls.2018.01738 (PMC6277794; doi:10.3389/fpls.2018.01738)
Supplement: Supplementary file 1 [file Data_Sheet_1.ZIP]

Archive with 1 entries (1 files):
- Electronic Supplementary Material.docx
